# Supplementary material for: Telomere-related genes as potential biomarkers to predict endometriosis and immune response: Development of a machine learning-based risk model
Source: Front Med (Lausanne). 2023 Mar 9;10:1132676. doi: 10.3389/fmed.2023.1132676 (PMC10034389; doi:10.3389/fmed.2023.1132676)
Supplement: Supplementary Table 1 — Screening of 11 potential EM therapeutic agents according to the CMAP database, mechanism of action, and normalized connective score. [file Table_1.XLSX]

## Sheet: Sheet1
Compound name	Cell line name	Compound dose	Compound treatment time	Mechanism of action (MOA)	Target name	Normalized connective score (NCS)
crizotinib	MCF10A	10 uM	24 h	ALK inhibitor	ALK|MET|CYP2B6|CYP3A5|MST1R|ROS1	-2.0972
AZD-4547	HUVEC	10 uM	24 h	FGFR inhibitor	FGF2|FGFR1|FGFR2|FGFR3|FGFR4|IGF1R|KDR	-2.0951
C-646	HUVEC	10 uM	24 h	Histone acetyltransferase inhibitor	EP300	-2.0369
docetaxel	HUVEC	0.08 uM	24 h	Tubulin inhibitor	TUBB|BCL2|MAP2|MAP4|MAPT|NR1I2|TUBB1	-2.0343
rociletinib	HUVEC	10 uM	24 h	EGFR inhibitor	EGFR	-2.0308
ENMD-2076	HUVEC	2.22 uM	24 h	Aurora kinase inhibitor|FLT3 inhibitor|VEGFR inhibitor	AURKA|FLT3|KDR|PDGFRA|SRC|CSF1R|EPHA1|FGFR1|FGFR2|FGFR3|FLT4|KIT|PTK2	-2.0297
AMG-232	A549	2.22 uM	24 h	MDM inhibitor	MDM2	-2.0145
dioscin	A375	10 uM	24 h	Apoptosis stimulant	CXCR3	-2.0103
mibefradil	HCC515	10 uM	24 h	Calcium channel blocker	CACNA1H|CACNA1G|CACNA1C|CACNA1I|SCN2A|SCN4A|SCN5A|SCN9A|ANO1|CACNA1D|CACNA1F|CACNA1S|CACNB1|CACNB2|CACNB3|CACNB4|CATSPER1|CATSPER2|CATSPER3|CATSPER4	-2.0087
NNC-05-2090	HCC515	10 uM	24 h	GAT inhibitor|GABA uptake inhibitor	SLC6A11|SLC6A13|SLC6A12	-2.0057
nutlin-3	HEPG2	3.33 uM	24 h	MDM inhibitor	MDM2|TP53	-2.0006
